# Supplementary material for: Circulating Tumor DNA as a Preoperative Marker of Recurrence in Patients with Peritoneal Metastases of Colorectal Cancer: A Clinical Feasibility Study
Source: J Clin Med. 2020 Jun 4;9(6):1738. doi: 10.3390/jcm9061738 (PMC7357031; doi:10.3390/jcm9061738)
Supplement: Supplementary file 1 [file jcm-09-01738-s001.zip]

Archive with 9 entries (8 files):
- Supplementary data/
- Supplementary data/Figure S1.docx
- Supplementary data/Supplementary materials and methods.docx
- Supplementary data/Table S1A.pdf
- Supplementary data/Table S1B.pdf
- Supplementary data/Table S1C.pdf
- Supplementary data/Table S1D.pdf
- Supplementary data/Table S2.docx
- Supplementary data/Table S3.docx
